# Supplementary material for: Long-term retention of the pedicled thymic flap after bronchial stump coverage
Source: Interdiscip Cardiovasc Thorac Surg. 2025 Jan 28;40(2):ivaf012. doi: 10.1093/icvts/ivaf012 (PMC11806951; doi:10.1093/icvts/ivaf012)
Supplement: ivaf012_Supplementary_Data [file ivaf012_supplementary_data.zip]

Archive with 5 entries (5 files):
- Suppl.tif.Fig2
- Log.txt
- ivaf012_Supplementary_Table_1.docx
- Sup.tif.Fig1_1111
- Suppl.tif.Fig1
