# Supplementary material for: Long-term retention of the pedicled thymic flap after bronchial stump coverage
Source: Interdiscip Cardiovasc Thorac Surg. 2025 Jan 28;40(2):ivaf012. doi: 10.1093/icvts/ivaf012 (PMC11806951; doi:10.1093/icvts/ivaf012)
Supplement: ivaf012_Supplementary_Data [file ivaf012_supplementary_data.zip › Log.txt]

Copying the file from \\chenasprod\Software_Support\Smart_Suite\Smart_Track\Watch_Folder\Smart_Proof_Marked_PDF\OP-ICVA250013_AuthorCorr_SupplementFolder_Sup.Fig1_1111.tif---> to --->\\chenasprod\kglinw2\Journals\OUP\ICVA\Vol00000\250013\FreshMss\suppl_data\\Sup.tif.Fig1_1111--> 2/4/2025 5:33 AM
Copying the file from \\chenasprod\Software_Support\Smart_Suite\Smart_Track\Watch_Folder\Smart_Proof_Marked_PDF\OP-ICVA250013_AuthorCorr_SupplementFolder_Suppl.Fig1.tif---> to --->\\chenasprod\kglinw2\Journals\OUP\ICVA\Vol00000\250013\FreshMss\suppl_data\\Suppl.tif.Fig1--> 2/4/2025 5:33 AM
Copying the file from \\chenasprod\Software_Support\Smart_Suite\Smart_Track\Watch_Folder\Smart_Proof_Marked_PDF\OP-ICVA250013_AuthorCorr_SupplementFolder_Suppl.Fig2.tif---> to --->\\chenasprod\kglinw2\Journals\OUP\ICVA\Vol00000\250013\FreshMss\suppl_data\\Suppl.tif.Fig2--> 2/4/2025 5:33 AM
Copying the file from \\chenasprod\Software_Support\Smart_Suite\Smart_Track\Watch_Folder\Smart_Proof_Marked_PDF\OP-ICVA250013_PECorr_SupplementFolder_Sup.Fig1_1111.tif---> to --->\\chenasprod\kglinw2\Journals\OUP\ICVA\Vol00000\250013\FreshMss\suppl_data\\Sup.tif.Fig1_1111--> 2/4/2025 8:26 PM
Copying the file from \\chenasprod\Software_Support\Smart_Suite\Smart_Track\Watch_Folder\Smart_Proof_Marked_PDF\OP-ICVA250013_PECorr_SupplementFolder_Suppl.Fig1.tif---> to --->\\chenasprod\kglinw2\Journals\OUP\ICVA\Vol00000\250013\FreshMss\suppl_data\\Suppl.tif.Fig1--> 2/4/2025 8:26 PM
Copying the file from \\chenasprod\Software_Support\Smart_Suite\Smart_Track\Watch_Folder\Smart_Proof_Marked_PDF\OP-ICVA250013_PECorr_SupplementFolder_Suppl.Fig2.tif---> to --->\\chenasprod\kglinw2\Journals\OUP\ICVA\Vol00000\250013\FreshMss\suppl_data\\Suppl.tif.Fig2--> 2/4/2025 8:26 PM
